# Supplementary material for: Protein palmitoylation is critical for the polar growth of root hairs in Arabidopsis
Source: BMC Plant Biol. 2015 Feb 13;15:50. doi: 10.1186/s12870-015-0441-5 (PMC4340681; doi:10.1186/s12870-015-0441-5)
Supplement: Additional file 3: — A movie showing dynamic distribution of RFP-RabA4b in a root hair treated with 10 μM 2-BP for 2 hr. [file 12870_2015_441_MOESM3_ESM.zip]

Archive with 1 entries (1 files):
- 12870_2015_441_MOESM3_ESM.wmv
